# Supplementary material for: Rhythm Control and Cardiovascular or Cerebrovascular Outcomes in Patients with Atrial Fibrillation: A Study of the CODE-AF Registry
Source: J Clin Med. 2023 Jul 10;12(14):4579. doi: 10.3390/jcm12144579 (PMC10380641; doi:10.3390/jcm12144579)
Supplement: Supplementary file 1 [file jcm-12-04579-s001.zip]

Archive with 1 entries (1 files):
- jcm-2469838-supplementary.pdf
